# Supplementary material for: FAIR-EuMon: a FAIR-enabling resource for biodiversity monitoring schemes
Source: Biodivers Data J. 2024 Aug 1;12:e125132. doi: 10.3897/BDJ.12.e125132 (PMC11311130; doi:10.3897/BDJ.12.e125132)
Supplement: Supplementary material 1 — The FAIR-EuMon metadata template characteristics [file bdj-12-e125132-s001.xlsx]

## Sheet: schema
Sections name	predicate URI	Metadata field name	Answer type	controlled list name	Cardinality
Monitoring Scheme Identification	http://purl.org/dc/terms/title	Monitoring scheme title	string		0..1
	https://w3id.org/np/RAXe4wAFFJx7SdlQvUYfZvGcmmx5fA3C7M9iSd4IMyMUk#refersToProgram	Monitoring program title	string		0..1
	http://purl.org/dc/terms/abstract	Description	string		0..1
	http://schema.org/url	Online locator	URI		0..1
	https://schema.org/keywords	Keywords	URI		0..n
Contact information	http://purl.org/dc/terms/publisher	Reponsible organization	URI		0..1
	https://w3id.org/np/RA1A2A45YqiBfjXeFecV0Efm4xX2tSSd5hwTALNkpy0lA#organizationTypeOfPublisher	Organization type	controlled list	Organization type	0..n
	https://w3id.org/np/RAv7oufbvR_fp2U3lBM8kqJ0ic5YE1Z7DynEtI3Hsgjq4#nameOfContact	Contact person full name	string		0..1
	https://w3id.org/np/RAGAZ8DYRLCoBFog0GkgeObiJzXar178jXUr6-dIZb9aY#roleOfContact	Role	controlled list	Contact role	0..n
	https://schema.org/email	Email address	string		0..1
	https://w3id.org/np/RAjIjlgKZ1WiANzTXmRvT4Zv5JfMH0evdVTr-g4y7K0gk#orcidOfContact	ORCID identifier	URI		0..1
Funding	https://w3id.org/np/RAqscG9o9a7ar7OEl2uWj79cIR7TxcHuB1nh6DLTBvVHg#hasFundingSource	Funding source	controlled list	Funding source	0..1
	https://schema.org/funder	Funding agency	URI		0..n
Intellectual rights	https://w3id.org/np/RAUz2BfiH8qtV8kOLY6SrV9E_KNQQAiL70IHdfo1h_IHw#hasDataAvailability	Data availabilty	controlled list	Data availabilty	0..1
	https://schema.org/conditionsOfAccess	Availability conditions	string		0..1
	http://purl.org/dc/terms/license	License	controlled list	Creative Commons license	0..1
Monitoring Scheme information	https://w3id.org/np/RAvxa3WtEXsrKyOpZhzE0B0q8FL1CbWHdl5v6BvRxwL0E#hasMotivation	Motivation to launch monitoring scheme	controlled list	Motivation to launch monitoring scheme	0..n
	https://w3id.org/np/RAGtzl3D6KJHzyM1Z7J3Vdry93XkubBardQwxrgNZvwwU#hasScopeOfMonitoring	Sope of monitoring	controlled list	Scope of monitoring	0..n
	https://w3id.org/np/RAHulGxMmUd1iAiQC7xgVZC_Sy9kGu5dwecgSc0Lk5BwU#addressedThreat	Biodiversity threats and pressures addressed	controlled list	Biodiversity threats and pressures addressed	0..n
	https://w3id.org/np/RAHdJXXfu050MYfDsjUJEYbOpKvtTmCVUogD0kOZafS3o#collectedDataType	Type of data collected	controlled list	Type of data collected	0..n
	https://w3id.org/np/RAKgbTY7rPzDAIxh90U7WqD9Ju_27--buOWJ4HBv2Al9k#requiresTraining	Training required	controlled list	Generic answer option	0..1
	https://w3id.org/np/RABaCavDJXue1weqn5ixbVQxltgSzeGqTXDqlaG1n9fz0#numOfProfInvolved	Number of professionals involved	number		0..1
	https://w3id.org/np/RAfq5cRoYnTzRyo8DOUd56lz6NBrPVXFLxwhvE0uPygRA#numOfVolontInvolved	Number of volunteers involved	number		0..1
	https://w3id.org/np/RA4a3OenL-fOdQPidjpXgMrgY4dfdq0tezM3fyr3Cq7u8#costsOfStaff	Staff costs	number		0..1
	https://w3id.org/np/RAXb_Om1ve1KvdQ47uPxyTW94oW5Uj4TkSNMkz3DOGmxI#costsOfMonitActiv	Monitoring activities costs	number		0..1
Temporal coverage	https://www.w3.org/ns/dcat#startDate	Start year	date		0..1
	https://www.w3.org/ns/dcat#endDate	End year	date		0..1
Spatial coverage	https://w3id.org/np/RAJ4exH8Gx7fpohtRersYxAEZT99awcSkPi0Xp7mSmuho#hasGeoScope	Geographical level	controlled list	Geographical scope	0..n
	http://rs.tdwg.org/dwc/terms/country	Country	controlled list	Country	0..n
	https://w3id.org/np/RA1EJ-obT_zSVC2yvZ5fmaBuP_QJBCV-z0P4uo4J7VZJI#coveredArea	Total area	number		0..1
	http://rs.tdwg.org/dwc/terms/minimumElevationInMeters	Altitude min value	number		0..1
	http://rs.tdwg.org/dwc/terms/maximumElevationInMeters	Altitude max value	number		0..1
	https://w3id.org/np/RAlp825II-XU8txRl3zf8YOSvwg2-S9XkeFcUTdx4p7VM#siteInProtectedArea	Sampling sites located in protected areas	controlled list	Generic answer option	0..1
	https://w3id.org/np/RAnKeuYSydrW5-F3UUo5cAi2Av3v9NGl-Sc41fqY1iaW0	Biogeographical region	controlled list	Bio-geographic Region	0..n
	https://w3id.org/np/RAPrKRolM3le5CqKTdloDVv2XCssHVJ_TGTaI7BE8Cwok#coversCorineHabitat	Habitat type: CORINE	controlled list	CORINE	0..n
	https://w3id.org/np/RAOnaUy-E8c9dpJhIMSpdFMABPaG0W0U5eJgw1FLrKpqY#coversEunisHabitat	Habitat type: EUNIS	controlled list	EUNIS	0..n
	https://w3id.org/np/RAivXAhVd2EpVBJmVkLNXcCwJ99UWv8gy0C3F2x75q2rs#coversEUHabitat	Habitat type: Habitats Directive	controlled list	Habitats Directive	0..n
	https://w3id.org/np/RAUe4p5PNAdbWjd0l7qUVcF3QRSEljp68ONt8962ofO9Y#coversHabitatType	Habitat type and classification scheme	string		0..1
Taxonomic range	https://w3id.org/np/RAMXIDqHJfDATWWXeQsUplvCYeMreon1oQ4TZ4l2exXEo#coversBirds	Organism group: Birds	controlled list	Birds	0..n
	https://w3id.org/np/RAXLp0sk7oHtI29tV-v4q8CS0RdRDy-DrlPbfGYGKKac8#coversMammals	Organism group: Mammals	controlled list	Mammals	0..n
	https://w3id.org/np/RAd21sxebMq8bekJQuRnytGFExNwXVMXUq7fUq7q_LQTE#coversOrganisms	Organism group: Other vertebrates	controlled list	Other vertebrates	0..n
	https://w3id.org/np/RAOo6S-ptqDN1JZ85AfAW1_PaNovZLGtzMimdUiTHVHJ0#coversInvertrebrates	Organism group: Invertebrates	controlled list	Invertebrates	0..n
	https://w3id.org/np/RAeqNnw5AP3211GzfO3X_MDrf5kV-Jk7rma10WWt9j1J4#coversPlants	Organism group: Plants	controlled list	Plants	0..n
	https://w3id.org/np/RAd21sxebMq8bekJQuRnytGFExNwXVMXUq7fUq7q_LQTE#coversOrganisms	Organism group: Other organisms	controlled list	Other organisms	0..n
	http://terminologies.gfbio.org/terms/ETS/scientificName	Species of community interest: Species scientific name	string		0..1
	http://terminologies.gfbio.org/terms/ETS/scientificnamestd	Species of community interest: Species URL	URI		0..1
Methods & sampling Information	https://w3id.org/np/RAKs2QmmTyDrXkT8lBtkaSnox9R9O9KJJERsB0rgccEoY#hasExperimentalDesign	Experimental design	controlled list	Experimental design	0..1
	https://w3id.org/np/RA5dC2WjV0D_8Fk1YOqD5Af2I3ASejxVRxWoHm7-DEHKs#relatedSiteSelection	Site selection	controlled list	Site selection	0..1
	https://w3id.org/np/RAwd5Mexnioy9KCQ17Dtv7Pw0pqOlqfnbweHlKjNaZEOQ#numOfSamplingSites	Number of sampling sites	number		0..1
	https://schema.org/activityDuration	Sampling duration	string		0..1
	https://schema.org/frequency	Frequency of monitoring	string		0..1
	https://w3id.org/np/RAmtkls4pumS3u0fNq7s6bJOX2IGF56gssONsWCjlVffg#changesInProcedure	Changes in monitoring procedure during monitoring scheme lifetime	controlled list	Generic answer option	0..1
	https://w3id.org/np/RAizqP6gL3BPeFRw0x8thD7qrPpM_V454cvh-jadRT6L4#changesInProcedureDescription	Change description	string		0..1
	https://w3id.org/np/RAsdPlyXxMdTGTnARDlOrtBln8mFNwzITNOwjK62Rfpwc#relatedFieldMethod	Field methods	string		0..1

## Sheet: cardinality
0..1
1..1
0..n
1..n

## Sheet: controlled lists
vocabulary list name	vocab URI
Organization type	http://vocabs.lter-europe.net/elter_cl/10461
Funding source	http://vocabs.lter-europe.net/elter_cl/10563
Data availabilty	http://vocabs.lter-europe.net/elter_cl/10466
Motivation to launch monitoring scheme	http://vocabs.lter-europe.net/elter_cl/10569
Scope of monitoring	http://vocabs.lter-europe.net/elter_cl/10575
Biodiversity threats and pressures addressed	http://vocabs.lter-europe.net/elter_cl/10580
Type of data collected	http://vocabs.lter-europe.net/elter_cl/10584
Geographical scope	http://vocabs.lter-europe.net/elter_cl/10591
CORINE	http://vocabs.lter-europe.net/elter_cl/10598
EUNIS	http://vocabs.lter-europe.net/elter_cl/10597
Habitats Directive	http://vocabs.lter-europe.net/elter_cl/10599
Experimental design	http://vocabs.lter-europe.net/elter_cl/10601
Site selection	http://vocabs.lter-europe.net/elter_cl/10605
Birds	http://vocabs.lter-europe.net/elter_cl/10694
Mammals	http://vocabs.lter-europe.net/EnvThes/20635
Other vertebrates	http://vocabs.lter-europe.net/elter_cl/10674
Invertebrates	http://vocabs.lter-europe.net/elter_cl/10699
Plants	http://vocabs.lter-europe.net/elter_cl/10708
Other organisms	http://vocabs.lter-europe.net/elter_cl/10678
Creative Commons license	http://vocabs.lter-europe.net/elter_cl/10611
Country	http://purl.obolibrary.org/obo/NCIT_C25464
Generic answer option	http://vocabs.lter-europe.net/elter_cl/10192
Biogeographic Region	http://vocabs.lter-europe.net/elter_cl/10546
Contact role	http://vocabs.lter-europe.net/elter_cl/10720

## Sheet: answer type
string
URI
date
controlled list
number
boolean
