# Supplementary material for: FAIR-EuMon: a FAIR-enabling resource for biodiversity monitoring schemes
Source: Biodivers Data J. 2024 Aug 1;12:e125132. doi: 10.3897/BDJ.12.e125132 (PMC11311130; doi:10.3897/BDJ.12.e125132)
Supplement: Supplementary material 2 — ADVANCE FIP [file bdj-12-e125132-s002.xlsx]

## Sheet: FIP Data
	FAIR Enable Resource (FER)
Question	Name
F1 MD	URI | Uniform Resource Identifier
F1 D	DOI | Digital Object Identifier
F2	FAIR-EuMon metadata schema for biodiversity monitoring
F4 D	PANGAEA Data Publisher
A1.1 MD	HTTPS | Hypertext Transfer Protocol Secure
A1.1 D	HTTPS | Hypertext Transfer Protocol Secure
A1.2 MD	CEDAR workbench user account
I1 MD	JSON-LD | JavaScript Object Notation for Linking Data
I1 D	CSV File Format
I2 MD	EnvThes | Environmental Thesaurus
I2 D	EnvThes | Environmental Thesaurus
I3 MD	FAIR-EuMon metadata schema for biodiversity monitoring
R1.1 MD	CC BY 4.0 | Attribution 4.0 International
R1.1 D	CC BY SA 4.0 | Attribution-ShareAlike 4.0 International
R1.2 MD	Schema.org Dataset
R1.2 D	Schema.org Dataset
